# Supplementary material for: Sex- and age-dependent outcomes of 9-hour time-restricted feeding of a Western high-fat high-sucrose diet in C57BL/6J mice
Source: Cell Rep. Author manuscript; Available in PMC 2021 Oct 8. (PMC8500107; doi:10.1016/j.celrep.2021.109543)
Supplement: 2 [file NIHMS1734073-supplement-2.xlsx]

## Sheet: Figure 1
Table S1. Summary statistics of data presented in Figures 1-4 and Figures S1-S3.
FIGURE 1 and Figure S1
Parameter	Figure	Statistical test	Fixed parameter	Source of Variation	P value	P value summary	Multiple comparisons tests	Adjusted P Value	P value summary	Multiple comparisons tests	Adjusted P Value	P value summary
Food consumption	Fig.1C	Two-way RM ANOVA Sidak's post hoc	3 months females	Time x Feeding	0.012	*	Row to row		all ns
				Time	0.004	**
				Feeding paradigm (FP)	0.7861	ns
	Fig.1D	Two-way RM ANOVA Sidak's post hoc	3 months males	Time x Feeding	<0.0001	****	Row to row		all ns
				Time	<0.0001	****
				Feeding paradigm (FP)	0.4566	ns
	Fig.1E	Two-way RM ANOVA Sidak's post hoc	12 months females	Time x Feeding	<0.0001	****	Row to row		all ns
				Time	0.0002	***
				Feeding paradigm (FP)	0.2825	ns
	Fig.1F	Two-way RM ANOVA Sidak's post hoc	12 months males	Time x Feeding	<0.0001	****	Row to row		all ns
				Time	<0.0001	****
				Feeding paradigm (FP)	0.8383	ns
RER	Fig.1G	Two-way RM ANOVA Sidak's post hoc	3 months females	Time x Feeding	0.0007	***	Row to row		all ns
				Time	<0.0001	****
				Feeding paradigm (FP)	0.8394	ns
	Fig.1H	Two-way RM ANOVA Sidak's post hoc	3 months males	Time x Feeding	<0.0001	****	Row to row		all ns
				Time	<0.0001	****
				Feeding paradigm (FP)	0.7803	ns
	Fig.1I	Two-way RM ANOVA Sidak's post hoc	12 months females	Time x Feeding	<0.0001	****	Row to row		all ns
				Time	<0.0001	****
				Feeding paradigm (FP)	0.9548	ns
	Fig.1J	Two-way RM ANOVA Sidak's post hoc	12 months males	Time x Feeding	<0.0001	****	Row 18	0.0044	**
				Time	<0.0001	****	Row 29	0.0063	**
				Feeding paradigm (FP)	0.2045	ns	Row 55	0.0002	***
							Row 56	0.0011	**
							Row 58	0.0034	**
							Row 59	0.0187	*
Activity (counts)	Fig.1K	Two-way RM ANOVA Sidak's post hoc	3 months females	Time x Feeding	0.2478	ns	Row to row		all ns
				Time	<0.0001	****
				Feeding paradigm (FP)	0.4488	ns
	Fig.1L	Two-way RM ANOVA Sidak's post hoc	3 months males	Time x Feeding	0.2155	ns	Row to row		all ns
				Time	<0.0001	****
				Feeding paradigm (FP)	0.8469	ns
	Fig.1M	Two-way RM ANOVA Sidak's post hoc	12 months females	Time x Feeding	0.0034	**	Row to row		all ns
				Time	<0.0001	****
				Feeding paradigm (FP)	0.2483	ns
	Fig.1N	Two-way RM ANOVA Sidak's post hoc	12 months males	Time x Feeding	0.0036	**	Row to row		all ns
				Time	<0.0001	****
				Feeding paradigm (FP)	0.0002	***
EE	Fig.1O	Two-way RM ANOVA Sidak's post hoc	3 months females	Time x Feeding	0.0536	ns	Row to row		all ns
				Time	<0.0001	****
				Feeding paradigm (FP)	0.0596	ns
	Fig.1P	Two-way RM ANOVA Sidak's post hoc	3 months males	Time x Feeding	0.021	*	Row 10	0.0009	***
				Time	<0.0001	****
				Feeding paradigm (FP)	0.0047	**
	Fig.1Q	Two-way RM ANOVA Sidak's post hoc	12 months females	Time x Feeding	<0.0001	****	Row 48	0.0426	*
				Time	<0.0001	****
				Feeding paradigm (FP)	0.142	ns
	Fig.1R	Two-way RM ANOVA Sidak's post hoc	12 months males	Time x Feeding	0.0105	*	Row 38	0.0006	***
				Time	<0.0001	****
				Feeding paradigm (FP)	0.0008	***
Body weight	Fig.1S	Two-way RM ANOVA Sidak's post hoc	3 months females	Time x Feeding	0.9781	ns	Row 1	>0.9999	ns	Row 8	0.9968	ns
				Time	<0.0001	****	Row 2	0.6031	ns	Row 9	0.9931	ns
				Feeding paradigm (FP)	0.0009	***	Row 3	0.1434	ns	Row 10	0.999	ns
							Row 4	0.981	ns	Row 11	0.8223	ns
							Row 5	0.9994	ns	Row 12	>0.9999	ns
							Row 6	0.2745	ns	Row 13	>0.9999	ns
							Row 7	0.6871	ns
	Fig.1T	Two-way RM ANOVA Sidak's post hoc	3 months males	Time x Feeding	<0.0001	****	Row 1	>0.9999	ns	Row 7	0.1166	ns
				Time	<0.0001	****	Row 2	0.9642	ns	Row 8	0.037	*
				Feeding paradigm (FP)	<0.0001	****	Row 3	0.9995	ns	Row 9	0.0443	*
							Row 4	0.5649	ns	Row 10	0.0182	*
							Row 5	0.2096	ns	Row 11	0.0348	*
							Row 6	0.0589	ns	Row 12	0.0018	**
	Fig.1U	Two-way RM ANOVA Sidak's post hoc	12 months females	Time x Feeding	0.1513	ns	Row 1	0.9199	ns	Row 8	0.8255	ns
				Time	<0.0001	****	Row 2	>0.9999	ns	Row 9	0.9795	ns
				Feeding paradigm (FP)	0.0014	**	Row 3	0.9728	ns	Row 10	0.7956	ns
							Row 4	>0.9999	ns	Row 11	0.5912	ns
							Row 5	0.98	ns	Row 12	0.3003	ns
							Row 6	0.9652	ns	Row 13	0.1515	ns
							Row 7	0.2719	ns	Row 14	0.1747	ns
	Fig.1V	Two-way RM ANOVA Sidak's post hoc	12 months males	Time x Feeding	<0.0001	****	Row 1	>0.9999	ns	Row 8	<0.0001	****
				Time	<0.0001	****	Row 2	0.0937	ns	Row 9	0.0001	***
				Feeding paradigm (FP)	<0.0001	****	Row 3	0.004	**	Row 10	0.0003	***
							Row 4	0.0004	***	Row 11	<0.0001	****
							Row 5	0.0139	*	Row 12	<0.0001	****
							Row 6	<0.0001	****	Row 13	<0.0001	****
							Row 7	<0.0001	****	Row 14	<0.0001	****
Cumulative Food	Fig.1W	Two-way RM ANOVA Sidak's post hoc	3 months females	Time x Feeding	>0.9999	ns	Row 1			Row 8	>0.9999	ns
				Time	<0.0001	****	Row 2	0.8738	ns	Row 9	>0.9999	ns
				Feeding paradigm (FP)	0.9335	ns	Row 3	0.9963	ns	Row 10	>0.9999	ns
							Row 4	>0.9999	ns	Row 11	>0.9999	ns
							Row 5	>0.9999	ns	Row 12	>0.9999	ns
							Row 6	>0.9999	ns	Row 13	>0.9999	ns
							Row 7	>0.9999	ns
	Fig.1X	Two-way RM ANOVA Sidak's post hoc	3 months males	Time x Feeding	0.9399	ns	Row 1			Row 8	>0.9999	ns
				Time	<0.0001	****	Row 2	0.4377	ns	Row 9	0.9995	ns
				Feeding paradigm (FP)	0.3968	ns	Row 3	0.9017	ns	Row 10	0.9998	ns
							Row 4	0.9964	ns	Row 11	0.9978	ns
							Row 5	0.9987	ns	Row 12	>0.9999	ns
							Row 6	0.9997	ns	Row 13	0.9994	ns
							Row 7	0.9996	ns
	Fig.1Y	Two-way RM ANOVA Sidak's post hoc	12 months females	Time x Feeding	0.9993	ns	Row 1	>0.9999	ns	Row 8	>0.9999	ns
				Time	<0.0001	****	Row 2	>0.9999	ns	Row 9	>0.9999	ns
				Feeding paradigm (FP)	0.7871	ns	Row 3	0.9998	ns	Row 10	>0.9999	ns
							Row 4	>0.9999	ns	Row 11	>0.9999	ns
							Row 5	>0.9999	ns	Row 12	>0.9999	ns
							Row 6	>0.9999	ns	Row 13	>0.9999	ns
							Row 7	>0.9999	ns	Row 14	>0.9999	ns
	Fig.1Z	Two-way RM ANOVA Sidak's post hoc	12 months males	Time x Feeding	0.3352	ns	Row 1	0		Row 8	0.9959	ns
				Time	<0.0001	****	Row 2	0.0001	***	Row 9	0.9998	ns
				Feeding paradigm (FP)	0.3661	ns	Row 3	0.0221	*	Row 10	>0.9999	ns
							Row 4	0.0977	ns	Row 11	>0.9999	ns
							Row 5	0.4293	ns	Row 12	>0.9999	ns
							Row 6	0.6961	ns	Row 13	>0.9999	ns
							Row 7	0.9205	ns	Row 14	>0.9999	ns
Total Activity (Sum)	Fig.S1A	Unpaired t test	3 months females	Feeding paradigm (FP)	0.4419	ns
	Fig.S1B	Unpaired t test	3 months males	Feeding paradigm (FP)	0.2696	ns
	Fig.S1C	Unpaired t test	12 months females	Feeding paradigm (FP)	0.2411	ns
	Fig.S1D	Unpaired t test	12 months males	Feeding paradigm (FP)	0.0003	***
Total Activity (Sum)	Fig.S1E	2-way ANOVA Tukey's post hoc		Interaction	0.1489	ns	ALF:F-3m vs. ALF:F-12m	0.0035	**	All other Row to row		ns
				Feeding	0.0774	ns	ALF:F-3m vs. ALF:M-3m	0.0169	*
				Sex & Age	0.0008	***	ALF:F-3m vs. ALF:M-12m	0.0117	*
Food consumption over 48h	Fig.S1F	Unpaired t test	3 months females	Feeding paradigm (FP)	0.7509	ns
	Fig.S1G	Unpaired t test	3 months males	Feeding paradigm (FP)	0.4993	ns
	Fig.S1H	Unpaired t test	12 months females	Feeding paradigm (FP)	0.2772	ns
	Fig.S1I	Unpaired t test	12 months males	Feeding paradigm (FP)	0.8966	ns
% food consumption in light phase	Fig.S1J	2-way ANOVA		Sex & Age	0.5516	ns
				Sex	0.8856	ns
				Age	0.027	*

## Sheet: Figure 2
FIGURE 2
Parameter	Figure	Statistical test	Fixed parameter	Source of Variation	P value	P value summary	Multiple comparisons tests	Adjusted P Value	P value summary	Multiple comparisons tests	Adjusted P Value	P value summary
Fat mass (% of BW)	Fig. 2B	2-way ANOVA Tukey's post hoc	Age: 3 months	Interaction	0.0557	ns	Females 3mo:ALF vs. Females 3mo:TRF	0.9995	ns	Females 3mo:TRF vs. Males 3mo:ALF	0.9398	ns
				Sex	0.3433	ns	Females 3mo:ALF vs. Males 3mo:ALF	0.8932	ns	Females 3mo:TRF vs. Males 3mo:TRF	0.1799	ns
				Feeding paradigm (FP)	0.0834	ns	Females 3mo:ALF vs. Males 3mo:TRF	0.2306	ns	Males 3mo:ALF vs. Males 3mo:TRF	0.0014	**
	Fig.2D	2-way ANOVA Tukey's post hoc	Age: 12 months	Interaction	0.0012	**	Females 12mo:ALF vs. Females 12mo:TRF	0.6085	ns	Females 12mo:TRF vs. Males 12mo:ALF	0.6181	ns
				Sex	<0.0001	****	Females 12mo:ALF vs. Males 12mo:ALF	0.0865	ns	Females 12mo:TRF vs. Males 12mo:TRF	<0.0001	****
				Feeding paradigm (FP)	<0.0001	****	Females 12mo:ALF vs. Males 12mo:TRF	<0.0001	****	Males 12mo:ALF vs. Males 12mo:TRF	<0.0001	****
Serum leptin (ng/mL)	Fig.2F	Unpaired t test	12 months females	Feeding paradigm (FP)	0.3897	ns
	Fig.2G	Unpaired t test	12 months males	Feeding paradigm (FP)	0.0162	*
Adipocytes Size	Fig. 2I	2-way ANOVA Tukey's post hoc	Age: 3 months	Interaction	0.6129	ns	Females 3mo:ALF vs. Females 3mo:TRF	<0.0001	****	Females 3mo:TRF vs. Males 3mo:ALF	0.0821	ns
				Sex	0.0005	**	Females 3mo:ALF vs. Males 3mo:ALF	0.0747	ns	Females 3mo:TRF vs. Males 3mo:TRF	0.7387	ns
				Feeding paradigm (FP)	0.0004	****	Females 3mo:ALF vs. Males 3mo:TRF	<0.0001	****	Males 3mo:ALF vs. Males 3mo:TRF	0.0019	**
	Fig.2J	2-way ANOVA Tukey's post hoc	Age: 12 months	Interaction	0.0225	*	Females 12mo:ALF vs. Females 12mo:TRF	0.9695	ns	Females 12mo:TRF vs. Males 12mo:ALF	0.9973	ns
				Sex	0.0086	**	Females 12mo:ALF vs. Males 12mo:ALF	0.9999	ns	Females 12mo:TRF vs. Males 12mo:TRF	0.0055	**
				Feeding paradigm (FP)	0.0015	**	Females 12mo:ALF vs. Males 12mo:TRF	0.0007	***	Males 12mo:ALF vs. Males 12mo:TRF	0.0015	**
# of F4/80 Crown Structures	Fig. 2K	2-way ANOVA Tukey's post hoc	Age: 3 months	Interaction	<0.0001	****	Females 3mo:ALF vs. Females 3mo:TRF	>0.9999	ns	Females 3mo:TRF vs. Males 3mo:ALF	<0.0001	****
				Sex	<0.0001	****	Females 3mo:ALF vs. Males 3mo:ALF	<0.0001	****	Females 3mo:TRF vs. Males 3mo:TRF	0.9558	ns
				Feeding paradigm (FP)	<0.0001	****	Females 3mo:ALF vs. Males 3mo:TRF	0.9001	ns	Males 3mo:ALF vs. Males 3mo:TRF	<0.0001	****
	Fig.2L	2-way ANOVA Tukey's post hoc	Age: 12 months	Interaction	<0.0001	****	Females 12mo:ALF vs. Females 12mo:TRF	>0.9999	ns	Females 12mo:TRF vs. Males 12mo:ALF	<0.0001	****
				Sex	<0.0001	****	Females 12mo:ALF vs. Males 12mo:ALF	<0.0001	****	Females 12mo:TRF vs. Males 12mo:TRF	>0.9999	ns
				Feeding paradigm (FP)	<0.0001	****	Females 12mo:ALF vs. Males 12mo:TRF	>0.9999	ns	Males 12mo:ALF vs. Males 12mo:TRF	<0.0001	****
Liver TG (mg/g of tissue)	Fig.2N	2-way ANOVA Tukey's post hoc	Age: 12 months	Interaction	0.1723	ns	Females 12mo:ALF vs. Females 12mo:TRF	<0.0001	****	Females 12mo:TRF vs. Males 12mo:ALF	0.0086	**
				Sex	0.1697	ns	Females 12mo:ALF vs. Males 12mo:ALF	0.2142	ns	Females 12mo:TRF vs. Males 12mo:TRF	>0.9999	ns
				Feeding paradigm (FP)	<0.0001	****	Females 12mo:ALF vs. Males 12mo:TRF	<0.0001	****	Males 12mo:ALF vs. Males 12mo:TRF	0.0094	**
Serum cholesterol (mg/dL)	Fig. 2O	2-way ANOVA Tukey's post hoc	Age: 3 months	Interaction	0.2224	ns	Females 3mo:ALF vs. Females 3mo:TRF	0.7485	ns	Females 3mo:TRF vs. Males 3mo:ALF	0.1566	ns
				Sex	0.7198	ns	Females 3mo:ALF vs. Males 3mo:ALF	0.6617	ns	Females 3mo:TRF vs. Males 3mo:TRF	0.9268	ns
				Feeding paradigm (FP)	0.0122	*	Females 3mo:ALF vs. Males 3mo:TRF	0.3967	ns	Males 3mo:ALF vs. Males 3mo:TRF	0.0485	*
	Fig.2P	2-way ANOVA Tukey's post hoc	Age: 12 months	Interaction	0.1656	ns	Females 12mo:ALF vs. Females 12mo:TRF	0.315	ns	Females 12mo:TRF vs. Males 12mo:ALF	<0.0001	****
				Sex	0.0002	***	Females 12mo:ALF vs. Males 12mo:ALF	0.002	**	Females 12mo:TRF vs. Males 12mo:TRF	0.2538	ns
				Feeding paradigm (FP)	0.0004	***	Females 12mo:ALF vs. Males 12mo:TRF	0.9992	ns	Males 12mo:ALF vs. Males 12mo:TRF	0.0029	**
Serum triglycerides (mg/dL)	Fig. 2Q	2-way ANOVA Tukey's post hoc	Age: 3 months	Interaction	0.5537	ns	Females 3mo:ALF vs. Females 3mo:TRF	>0.9999	ns	Females 3mo:TRF vs. Males 3mo:ALF	0.9818	ns
				Sex	0.9537	ns	Females 3mo:ALF vs. Males 3mo:ALF	0.9808	ns	Females 3mo:TRF vs. Males 3mo:TRF	0.9664	ns
				Feeding paradigm (FP)	0.5603	ns	Females 3mo:ALF vs. Males 3mo:TRF	0.9678	ns	Males 3mo:ALF vs. Males 3mo:TRF	0.8359	ns
	Fig.2R	2-way ANOVA Tukey's post hoc	Age: 12 months	Interaction	0.8971	ns	Females 12mo:ALF vs. Females 12mo:TRF	0.9994	ns	Females 12mo:TRF vs. Males 12mo:ALF	0.9301	ns
				Sex	0.4178	ns	Females 12mo:ALF vs. Males 12mo:ALF	0.9617	ns	Females 12mo:TRF vs. Males 12mo:TRF	0.9077	ns
				Feeding paradigm (FP)	0.9705	ns	Females 12mo:ALF vs. Males 12mo:TRF	0.9455	ns	Males 12mo:ALF vs. Males 12mo:TRF	0.9999	ns

## Sheet: Figure 3
FIGURE 3 and Figure S2
Parameter	Figure	Statistical test	Fixed parameter	Source of Variation	P value	P value summary	Multiple comparisons tests	Adjusted P Value	P value summary	Multiple comparisons tests	Adjusted P Value	P value summary
oGTT	Fig.3A	Two-way RM ANOVA Sidak's post hoc	3 months females	Time x Feeding	0.0044	**	Row 1	0.0845	ns	Row 5	0.0656	ns
				Time	<0.0001	****	Row 2	0.101	ns	Row 6	0.3347	ns
				Feeding paradigm (FP)	0.0009	***	Row 3	0.5472	ns	Row 7	0.2515	ns
				Animal	0.0066	**	Row 4	0.0131	*
	Fig.3B	Unpaired t test on AUC		Feeding paradigm (FP)	0.0001	****
	Fig.3C	Two-way RM ANOVA Sidak's post hoc	3 months males	Time x Feeding	<0.0001	****	Row 1	0.9834	ns	Row 5	0.0003	***
				Time	<0.0001	****	Row 2	0.3734	ns	Row 6	0.0006	***
				Feeding paradigm (FP)	<0.0001	****	Row 3	0.0008	***	Row 7	0.8721	ns
				Animal	<0.0001	****	Row 4	<0.0001	****
	Fig.3D	Unpaired t test on AUC		Feeding paradigm (FP)	0.0002	***
	Fig.3E	Two-way RM ANOVA Sidak's post hoc	12 months females	Time x Feeding	<0.0001	****	Row 1	0.2761	ns	Row 5	0.0157	*
				Time	<0.0001	****	Row 2	0.7587	ns	Row 6	0.0052	**
				Feeding paradigm (FP)	0.0832	ns	Row 3	0.9559	ns	Row 7	0.9985	ns
				Animal	<0.0001	****	Row 4	0.1448	ns
	Fig.3F	Unpaired t test on AUC		Feeding paradigm (FP)	0.0039	**
	Fig.3G	Two-way RM ANOVA Sidak's post hoc	12 months males	Time x Feeding	<0.0001	****	Row 1	0.9529	ns	Row 5	0.0508	ns
				Time	<0.0001	****	Row 2	0.9995	ns	Row 6	0.1333	ns
				Feeding paradigm (FP)	0.013	*	Row 3	0.0438	*	Row 7	0.1215	ns
				Animal	<0.0001	****	Row 4	0.07	ns
	Fig.3H	Unpaired t test on AUC		Feeding paradigm (FP)	<0.0001	****
MTT	Fig.3I	Two-way RM ANOVA Sidak's post hoc	3 months females	Time x Feeding	<0.0001	****	Row 1	0.2247	ns	Row 5	0.1009	ns
				Time	<0.0001	****	Row 2	0.3579	ns	Row 6	0.9206	ns
				Feeding paradigm (FP)	0.0036	**	Row 3	0.0066	**	Row 7	0.9975	ns
				Animal	<0.0001	****	Row 4	0.1288	ns
	Fig.3J	Unpaired t test on AUC		Feeding paradigm (FP)	0.0057	**
	Fig.3K	Two-way RM ANOVA Sidak's post hoc	3 months males	Time x Feeding	0.0814	ns	Row 1	0.9807	ns	Row 5	0.0056	**
				Time	<0.0001	****	Row 2	0.3492	ns	Row 6	0.0153	*
				Feeding paradigm (FP)	0.0025	**	Row 3	0.1455	ns	Row 7
				Animal	<0.0001	****	Row 4	0.5017	ns
	Fig.3L	Unpaired t test on AUC		Feeding paradigm (FP)	0.0155	*
	Fig.3M	Two-way RM ANOVA Sidak's post hoc	12 months females	Time x Feeding	0.0001	***	Row 1	0.0781	ns	Row 5	>0.9999	ns
				Time	<0.0001	****	Row 2	0.998	ns	Row 6	0.2689	ns
				Feeding paradigm (FP)	0.0752	ns	Row 3	0.0658	ns	Row 7	>0.9999	ns
				Animal	<0.0001	****	Row 4	0.5568	ns
	Fig.3N	Unpaired t test on AUC		Feeding paradigm (FP)	0.0001	***
	Fig.3O	Two-way RM ANOVA Sidak's post hoc	12 months males	Time x Feeding	<0.0001	****	Row 1	0.995	ns	Row 5	0.0478	*
				Time	<0.0001	****	Row 2	0.6975	ns	Row 6	0.0539	ns
				Feeding paradigm (FP)	0.0075	**	Row 3	0.0043	**	Row 7
				Animal	<0.0001	****	Row 4	0.0438	*
	Fig.3P	Unpaired t test on AUC		Feeding paradigm (FP)	0.0005	***
Serum insulin (pg/mL)	Fig.3Q	2-way ANOVA Tukey's post hoc	Sex: Females	Interaction	0.0919	ns	ALF fast vs fed	0.5816	ns
				Fed/Fasting	0.6745	ns	TRF fast vs fed	0.2535	ns
				Feeding paradigm (FP)	0.1064	ns
	Fig.3Q	2-way ANOVA Tukey's post hoc	Sex: Males	Interaction	0.0203	*	ALF fast vs fed	0.5966	ns
				Fed/Fasting	0.2265	ns	TRF fast vs fed	0.034	*
				Feeding paradigm (FP)	0.9541	ns
Gck Relative mRNA expression	Fig.3R	2-way ANOVA Tukey's post hoc	Sex: Females	Interaction	0.0243	*	ALF fast vs fed	0.5595	ns
				Fed/Fasting	0.2693	ns	TRF fast vs fed	0.0427	*
				Feeding paradigm (FP)	0.0436	*
	Fig.3R	2-way ANOVA Tukey's post hoc	Sex: Males	Interaction	0.003	**	ALF fast vs fed	0.3727	ns
				Fed/Fasting	0.0921	ns	TRF fast vs fed	0.0041	**
				Feeding paradigm (FP)	0.6132	ns
PepCK Relative mRNA expression	Fig.3R	2-way ANOVA Tukey's post hoc	Sex: Females	Interaction	0.001	***	ALF fast vs fed	0.9183	ns
				Fed/Fasting	0.0004	***	TRF fast vs fed	<0.0001	****
				Feeding paradigm (FP)	0.0017	**
	Fig.3R	2-way ANOVA Tukey's post hoc	Sex: Males	Interaction	0.0001	***	ALF fast vs fed	0.9699	ns
				Fed/Fasting	<0.0001	****	TRF fast vs fed	<0.0001	****
				Feeding paradigm (FP)	<0.0001	****
Srebf1 Relative mRNA expression	Fig.3R	2-way ANOVA Tukey's post hoc	Sex: Females	Interaction	0.0206	*	ALF fast vs fed	0.0363	*
				Fed/Fasting	<0.0001	****	TRF fast vs fed	<0.0001	****
				Feeding paradigm (FP)	0.2428	ns
	Fig.3R	2-way ANOVA Tukey's post hoc	Sex: Males	Interaction	0.063	ns	ALF fast vs fed	0.7122	ns
				Fed/Fasting	0.0089	**	TRF fast vs fed	0.0066	**
				Feeding paradigm (FP)	0.4705	ns
ipGTT	Fig.S2A	Two-way RM ANOVA Sidak's post hoc	12 months females	Time x Feeding	0.028	*	Row 1	0.9585	ns	Row 4	0.3012	ns
				Time	<0.0001	****	Row 2	0.1174	ns	Row 5	0.2869	ns
				Feeding paradigm (FP)	0.0103	*	Row 3	0.5388	ns	Row 6	0.1619	ns
				Animal	0.0004	***
	Fig.S2C	Unpaired t test on AUC		Feeding paradigm (FP)	0.0028	**
	Fig.S2B	Two-way RM ANOVA Sidak's post hoc	12 months males	Time x Feeding	<0.0001	****	Row 1	0.0322	*	Row 4	0.0623	ns
				Time	<0.0001	****	Row 2	0.9743	ns	Row 5	0.0755	ns
				Feeding paradigm (FP)	0.0016	**	Row 3	0.0189	*	Row 6	0.0211	*
				Animal	<0.0001	****
	Fig.S2C	Unpaired t test on AUC		Feeding paradigm (FP)	0.0282	*
HOMA-IR	Fig.S2D	2-way ANOVA Tukey's post hoc	Age: 12 months	Interaction	0.0399	*	Females 12mo:ALF vs. Females 12mo:TRF	0.7618	ns	Females 12mo:TRF vs. Males 12mo:ALF	0.0013	**
				Sex	0.0139	*	Females 12mo:ALF vs. Males 12mo:ALF	0.0122	*	Females 12mo:TRF vs. Males 12mo:TRF	0.9847	ns
				Feeding paradigm (FP)	0.0019	**	Females 12mo:ALF vs. Males 12mo:TRF	0.9213	ns	Males 12mo:ALF vs. Males 12mo:TRF	0.0029	**
GCK Relative protein expression	Fig.S2E	2-way ANOVA Tukey's post hoc	Sex: Females	Interaction	0.0021	**	ALF fast vs fed	0.0131	*
				Fed/Fasting	0.5119	ns	TRF fast vs fed	0.0556	ns
				Feeding paradigm (FP)	0.0136	*
	Fig.S2F	2-way ANOVA Tukey's post hoc	Sex: Males	Interaction	0.1999	ns	ALF fast vs fed	0.834	ns
				Fed/Fasting	0.0604	ns	TRF fast vs fed	0.0689	ns
				Feeding paradigm (FP)	0.2619	ns

## Sheet: Figure 4
FIGURE 4 and Figure S3
Parameter	Figure	Statistical test	Fixed parameter	Source of Variation	P value	P value summary	Multiple comparisons tests	Adjusted P Value	P value summary	Multiple comparisons tests	Adjusted P Value	P value summary
Lean mass (% of BW)	Fig.4A	2-way ANOVA Tukey's post hoc	Age: 3 months	Interaction	0.0685	ns	Females 3mo:ALF vs. Females 3mo:TRF	0.9995	ns	Females 3mo:TRF vs. Males 3mo:ALF	0.547	ns
				Sex	0.864	ns	Females 3mo:ALF vs. Males 3mo:ALF	0.6331	ns	Females 3mo:TRF vs. Males 3mo:TRF	0.4821	ns
				Feeding paradigm (FP)	0.0449	*	Females 3mo:ALF vs. Males 3mo:TRF	0.4013	ns	Males 3mo:ALF vs. Males 3mo:TRF	0.0007	***
	Fig.4B	2-way ANOVA Tukey's post hoc	Age: 12 months	Interaction	0.0004	***	Females 12mo:ALF vs. Females 12mo:TRF	0.7778	ns	Females 12mo:TRF vs. Males 12mo:ALF	0.6962	ns
				Sex	<0.0001	****	Females 12mo:ALF vs. Males 12mo:ALF	0.1914	ns	Females 12mo:TRF vs. Males 12mo:TRF	<0.0001	****
				Feeding paradigm (FP)	<0.0001	****	Females 12mo:ALF vs. Males 12mo:TRF	<0.0001	****	Males 12mo:ALF vs. Males 12mo:TRF	<0.0001	****
Latency to fall from wirehang normalized to BW (sec/g BW)	Fig.4C	2-way ANOVA Tukey's post hoc	Age: 12 months	Interaction	0.5499	ns	Females 12mo:ALF vs. Females 12mo:TRF	0.005	**	Females 12mo:TRF vs. Males 12mo:ALF	<0.0001	****
				Sex	0.2277	ns	Females 12mo:ALF vs. Males 12mo:ALF	0.5771	ns	Females 12mo:TRF vs. Males 12mo:TRF	0.9728	ns
				Feeding paradigm (FP)	<0.0001	****	Females 12mo:ALF vs. Males 12mo:TRF	0.0191	*	Males 12mo:ALF vs. Males 12mo:TRF	0.0002	***
Treadmill-time to exhaustion (min)	Fig.4D	2-way ANOVA Tukey's post hoc	Age: 12 months	Interaction	0.4939	ns	Females 12mo:ALF vs. Females 12mo:TRF	0.1651	ns	Females 12mo:TRF vs. Males 12mo:ALF	0.6468	ns
				Sex	0.0787	ns	Females 12mo:ALF vs. Males 12mo:ALF	0.7749	ns	Females 12mo:TRF vs. Males 12mo:TRF	0.0936	ns
				Feeding paradigm (FP)	<0.0001	****	Females 12mo:ALF vs. Males 12mo:TRF	0.0004	***	Males 12mo:ALF vs. Males 12mo:TRF	0.0056	**
Muscle glycogen (ug/mg of tissue)	Fig.4E	2-way ANOVA Tukey's post hoc	Age: 12 months	Interaction	0.8404	ns	Females 12mo:ALF vs. Females 12mo:TRF	0.4444	ns	Females 12mo:TRF vs. Males 12mo:ALF	<0.0001	****
				Sex	<0.0001	****	Females 12mo:ALF vs. Males 12mo:ALF	<0.0001	****	Females 12mo:TRF vs. Males 12mo:TRF	<0.0001	****
				Feeding paradigm (FP)	0.0246	*	Females 12mo:ALF vs. Males 12mo:TRF	<0.0001	****	Males 12mo:ALF vs. Males 12mo:TRF	0.292	ns
Muscle TG (mg/g of tissue)	Fig.4F	Unpaired t test	12 months males	Feeding paradigm (FP)	0.5798	ns
Muscle mRNA expression	Fig.4G	2-way ANOVA Sidak's post hoc	Sex: 12 months males	Interaction	0.1877	ns	PGC1a	0.039	*	Fasn	0.1791	ns
				Gene	0.0346	*	Cpt1b	0.9108	ns	Scd1	>0.9999	ns
				Feeding paradigm (FP)	0.0001	***	Ppard	0.9651	ns	Pkm	0.0183	*
Beam crossing assay # of slips	Fig.4H	2-way ANOVA Tukey's post hoc	Sex: Females	Interaction	0.86	ns	25mm beam:ALF vs. 25mm beam:TRF	0.9367	ns	25mm beam:TRF vs. 12mm beam:ALF	0.1411	ns
				Beam size	0.0004	***	25mm beam:ALF vs. 12mm beam:ALF	0.0361	*	25mm beam:TRF vs. 12mm beam:TRF	0.0673	ns
				Feeding paradigm (FP)	0.5184	ns	25mm beam:ALF vs. 12mm beam:TRF	0.0145	*	12mm beam:ALF vs. 12mm beam:TRF	0.9871	ns
	Fig.4J	2-way ANOVA Tukey's post hoc	Sex: Males	Interaction	0.0001	***	25mm beam:ALF vs. 25mm beam:TRF	0.9827	ns	25mm beam:TRF vs. 12mm beam:ALF	<0.0001	****
				Beam size	<0.0001	****	25mm beam:ALF vs. 12mm beam:ALF	<0.0001	****	25mm beam:TRF vs. 12mm beam:TRF	0.4497	ns
				Feeding paradigm (FP)	<0.0001	****	25mm beam:ALF vs. 12mm beam:TRF	0.667	ns	12mm beam:ALF vs. 12mm beam:TRF	<0.0001	****
Beam crossing assay Time to cross beam (sec)	Fig.4I	2-way ANOVA Tukey's post hoc	Sex: Females	Interaction	0.625	ns	25mm beam:ALF vs. 25mm beam:TRF	0.9692	ns	25mm beam:TRF vs. 12mm beam:ALF	0.192	ns
				Beam size	0.0085	**	25mm beam:ALF vs. 12mm beam:ALF	0.4064	ns	25mm beam:TRF vs. 12mm beam:TRF	0.1174	ns
				Feeding paradigm (FP)	0.8833	ns	25mm beam:ALF vs. 12mm beam:TRF	0.2789	ns	12mm beam:ALF vs. 12mm beam:TRF	0.9949	ns
	Fig.4K	2-way ANOVA Tukey's post hoc	Sex: Males	Interaction	0.001	**	25mm beam:ALF vs. 25mm beam:TRF	0.0117	*	25mm beam:TRF vs. 12mm beam:ALF	<0.0001	****
				Beam size	<0.0001	****	25mm beam:ALF vs. 12mm beam:ALF	<0.0001	****	25mm beam:TRF vs. 12mm beam:TRF	0.9365	ns
				Feeding paradigm (FP)	<0.0001	****	25mm beam:ALF vs. 12mm beam:TRF	0.0613	ns	12mm beam:ALF vs. 12mm beam:TRF	<0.0001	****
LPS challenge	Fig.4L	Log-rank (Mantel-Cox)	12 months females	Feeding paradigm (FP)	0.0597	ns
	Fig.4M		12 months males	Feeding paradigm (FP)	0.0082	**
Latency to fall from wirehang (sec)	Fig.S3A	2-way ANOVA Tukey's post hoc	Age: 12 months	Interaction	0.4939	ns	Females 12mo:ALF vs. Females 12mo:TRF	0.0176	*	Females 12mo:TRF vs. Males 12mo:ALF	<0.0001	****
				Sex	0.0787	ns	Females 12mo:ALF vs. Males 12mo:ALF	0.3086	ns	Females 12mo:TRF vs. Males 12mo:TRF	0.8698	ns
				Feeding paradigm (FP)	<0.0001	****	Females 12mo:ALF vs. Males 12mo:TRF	0.1255	ns	Males 12mo:ALF vs. Males 12mo:TRF	0.0007	***
Grip Strength	Fig. S3B	2-way ANOVA Tukey's post hoc	Age: 12 months	Interaction	0.1999	ns	Females 12mo:ALF vs. Females 12mo:TRF	0.3493	ns	Females 12mo:TRF vs. Males 12mo:ALF	0.0161	*
				Sex	0.0034	**	Females 12mo:ALF vs. Males 12mo:ALF	0.6261	ns	Females 12mo:TRF vs. Males 12mo:TRF	0.0167	*
				Feeding paradigm (FP)	0.2135	ns	Females 12mo:ALF vs. Males 12mo:TRF	0.6193	ns	Males 12mo:ALF vs. Males 12mo:TRF	>0.9999	ns
Latency to fall from rod (sec)	Fig. S3C	2-way ANOVA Tukey's post hoc	Age: 12 months	Interaction	0.2019	ns	Females 12mo:ALF vs. Females 12mo:TRF	0.4876	ns	Females 12mo:TRF vs. Males 12mo:ALF	0.9408	ns
				Sex	0.9388	ns	Females 12mo:ALF vs. Males 12mo:ALF	0.8298	ns	Females 12mo:TRF vs. Males 12mo:TRF	0.7723	ns
				Feeding paradigm (FP)	0.4666	ns	Females 12mo:ALF vs. Males 12mo:TRF	0.9673	ns	Males 12mo:ALF vs. Males 12mo:TRF	0.9799	ns
Beam crossing assay # of slips	Fig. S3D	2-way ANOVA Tukey's post hoc	Age: 12 months	Interaction	0.327	ns	Females 12mo:ALF vs. Females 12mo:TRF	0.8438	ns	Females 12mo:TRF vs. Males 12mo:ALF	0.0125	*
				Sex	0.0001	***	Females 12mo:ALF vs. Males 12mo:ALF	0.1489	ns	Females 12mo:TRF vs. Males 12mo:TRF	0.0036	**
				Feeding paradigm (FP)	0.7038	ns	Females 12mo:ALF vs. Males 12mo:TRF	0.0595	ns	Males 12mo:ALF vs. Males 12mo:TRF	0.949	ns
Beam crossing assay Time to cross beam (sec)	Fig. S3E	2-way ANOVA Tukey's post hoc	Age: 12 months	Interaction	0.8678	ns	Females 12mo:ALF vs. Females 12mo:TRF	0.8516	ns	Females 12mo:TRF vs. Males 12mo:ALF	<0.0001	****
				Sex	<0.0001	****	Females 12mo:ALF vs. Males 12mo:ALF	<0.0001	****	Females 12mo:TRF vs. Males 12mo:TRF	<0.0001	****
				Feeding paradigm (FP)	0.244	ns	Females 12mo:ALF vs. Males 12mo:TRF	<0.0001	****	Males 12mo:ALF vs. Males 12mo:TRF	0.8052	ns
